# Supplementary material for: The DNA damage response pathway regulates the expression of the immune checkpoint CD47
Source: Commun Biol. 2023 Mar 7;6:245. doi: 10.1038/s42003-023-04615-6 (PMC9992352; doi:10.1038/s42003-023-04615-6)
Supplement: Supplementary file 4 — Supplementary Data 1 [file 42003_2023_4615_MOESM4_ESM.zip]

Archive with 22 entries (21 files):
- Supplementary Information_xlsx files/
- __MACOSX/._Supplementary Information_xlsx files
- Supplementary Information_xlsx files/S4.xlsx
- __MACOSX/Supplementary Information_xlsx files/._S4.xlsx
- Supplementary Information_xlsx files/Fig 2.xlsx
- __MACOSX/Supplementary Information_xlsx files/._Fig 2.xlsx
- Supplementary Information_xlsx files/Fig 3.xlsx
- __MACOSX/Supplementary Information_xlsx files/._Fig 3.xlsx
- Supplementary Information_xlsx files/Fig 4.xlsx
- __MACOSX/Supplementary Information_xlsx files/._Fig 4.xlsx
- Supplementary Information_xlsx files/S2.xlsx
- __MACOSX/Supplementary Information_xlsx files/._S2.xlsx
- Supplementary Information_xlsx files/S3.xlsx
- __MACOSX/Supplementary Information_xlsx files/._S3.xlsx
- Supplementary Information_xlsx files/Fig 5.xlsx
- __MACOSX/Supplementary Information_xlsx files/._Fig 5.xlsx
- Supplementary Information_xlsx files/S1.xlsx
- __MACOSX/Supplementary Information_xlsx files/._S1.xlsx
- Supplementary Information_xlsx files/Fig 7.xlsx
- __MACOSX/Supplementary Information_xlsx files/._Fig 7.xlsx
- Supplementary Information_xlsx files/Fig 1.xlsx
- __MACOSX/Supplementary Information_xlsx files/._Fig 1.xlsx
