# Supplementary material for: The DNA damage response pathway regulates the expression of the immune checkpoint CD47
Source: Commun Biol. 2023 Mar 7;6:245. doi: 10.1038/s42003-023-04615-6 (PMC9992352; doi:10.1038/s42003-023-04615-6)
Supplement: Supplementary file 4 — Supplementary Data 1 [file 42003_2023_4615_MOESM4_ESM.zip › Supplementary Information_xlsx files/S4.xlsx]

## Sheet: Isethio
	01-Isethio Mock-B2	91588.2
	01-Isethio Mock-B3	87775.3
	01-Isethio Mock-B4	87929			CD47	STD
	01-Isethio-B5	88869.8		Mock	89097.5	2158.38
	01-Isethio-B6	87145		Isethio	87697.1	1016.17
	01-Isethio-B7	87076.5

## Sheet: Roscovitine
	01-Roscovitine Mock-D2	86143.4
	01-Roscovitine Mock-D3	83706.2			CD47	STD
	01-Roscovitine Mock-D4	83394.3		Mock	84414.6	1505.26
	01-25uM Roscovitine-D5	95947		25uM Roscovitine	95250.8	839.405
	01-25uM Roscovitine-D6	94318.7		50uM Roscovitine	102820	2118.44
	01-25uM Roscovitine-D7	95486.8
	01-50uM Roscovitine-D8	103942
	01-50uM Roscovitine-D9	104142
	01-50uM Roscovitine-D10	100377
