# Supplementary material for: The DNA damage response pathway regulates the expression of the immune checkpoint CD47
Source: Commun Biol. 2023 Mar 7;6:245. doi: 10.1038/s42003-023-04615-6 (PMC9992352; doi:10.1038/s42003-023-04615-6)
Supplement: Supplementary file 4 — Supplementary Data 1 [file 42003_2023_4615_MOESM4_ESM.zip › Supplementary Information_xlsx files/Fig 2.xlsx]

## Sheet: Fig 2B
			total CD47 staining
			Intra+extracellulAR staining
		0	66721.7	64442.7	66068.3
		20	185630	172066	183401

## Sheet: Fig 2C
				Mean
							CD47- GAPDH (Cq Mean) ΔCT		ΔΔCT			average	STD
	CD47	IR 10 -1		23.84			5.31		-0.4	1.31951		1.41929	0.0865616				average	STD
	CD47	IR 10 -2		23.74			5.16		-0.55	1.46409						0	1.02208	0.0881682
	CD47	IR 10 -3		23.86			5.15		-0.56	1.47427						2	1.11045	0.0545443
	CD47	IR 2 -1		23.37			5.61		-0.1	1.07177		1.11045	0.0545443			5	1.12818	0.221267
	CD47	IR 2 -2		23.51			5.59		-0.12	1.08673						10	1.41929	0.0865616
	CD47	IR 2 -3		23.19			5.48		-0.23	1.17283						20	2.05128	0.461344		between 0 and 20
	CD47	IR 20 -1		24.1			4.43		-1.28	2.42839		2.05128	0.461344							ttest	0.00641841
	CD47	IR 20 -2		23.92			4.58		-1.13	2.18859
	CD47	IR 20 -3		23.98			5.72		0.01
	CD47	IR 20 -4		24.09			5.09		-0.62	1.53688
	CD47	IR 5 -1		23.7			5.71		0	1		1.12818	0.221267
	CD47	IR 5 -2		23.33			5.3		-0.41	1.32869
	CD47	IR 5 -3		24.12			5.89		0.18	0.882703
	CD47	IR 5 -4		24.03			5.33		-0.38	1.30134
	CD47	Mock 1		23.91			5.71		0	1		1.02208	0.0881682
	CD47	Mock 2		23.46			5.53		-0.18	1.13288
	CD47	Mock 3		23.33			5.66		-0.05	1.03526
	CD47	Mock 4		23.63			5.83		0.12	0.920188
	GAPDH	IR 10 -1		18.53
	GAPDH	IR 10 -2		18.58
	GAPDH	IR 10 -3		18.71
	GAPDH	IR 2 -1		17.76
	GAPDH	IR 2 -2		17.92
	GAPDH	IR 2 -3		17.71
	GAPDH	IR 20 -1		19.67
	GAPDH	IR 20 -2		19.34
	GAPDH	IR 20 -3		18.26
	GAPDH	IR 20 -4		19
	GAPDH	IR 5 -1		17.99
	GAPDH	IR 5 -2		18.03
	GAPDH	IR 5 -3		18.23
	GAPDH	IR 5 -4		18.7
	GAPDH	Mock 1		18.2
	GAPDH	Mock 2		17.93
	GAPDH	Mock 3		17.67
	GAPDH	Mock 4		17.8

## Sheet: Fig 2D
				Mean
							CD47- GAPDH (Cq Mean) ΔCT		ΔΔCT			average	STD
	CD47	IR10 1	16.58	15.76			-5.28		0.72	0.607097		0.889966	0.231024				average	STD
	CD47	IR10 2	16.23	15.62			-6.23		-0.23	1.17283					CHO_CD47	0	1
	CD47	IR2 1	16.49	15.48			-5.84		0.16	0.895025		1.00914	0.192287			2	1.00914	0.192287
	CD47	IR2 2	15.54	15.55			-5.85		0.15	0.90125						5	0.939423	0.427109
	CD47	IR2 3	16.02	16.86			-6.3		-0.3	1.23114						10	0.889966	0.231024
	CD47	IR20 1	16.85	16.22			-5.93		0.07	0.952638		0.937467	0.172524			20	0.937467	0.172524		between 0 and 20
	CD47	IR20 2	16.21	15.55			-6.14		-0.14	1.10191										ttest	0.106462
	CD47	IR20 3	16.5	16.26			-5.6		0.4	0.757858
	CD47	IR5 1	16.41	16.31			-5.37		0.63	0.646176		0.939423	0.427109
	CD47	IR5 2	16.87	16.34			-5.41		0.59	0.664343
	CD47	IR5 3	16.22	16.28			-5.83		0.17	0.888843
	CD47	IR5 4	15.94	16.56			-6.64		-0.64	1.55833
	CD47	Mock 1	16.75	16.15			-7.14		-1.14	2.20381		1	#DIV/0!
	CD47	Mock 2	16.81	16.51			-7.02		-1.02	2.02792
	CD47	Mock 3	16.5	16.15			-6		0	1
	GAPDH	IR10 1	21.86	21.59
	GAPDH	IR10 2	22.46	22.08
	GAPDH	IR2 1	22.33	23.38
	GAPDH	IR2 2	21.39	21.6
	GAPDH	IR2 3	22.32	23.7
	GAPDH	IR20 1	22.78	22.94
	GAPDH	IR20 2	22.35	22.59
	GAPDH	IR20 3	22.1	23.16
	GAPDH	IR5 1	21.78	22.07
	GAPDH	IR5 2	22.28	22.35
	GAPDH	IR5 3	22.05	22.27
	GAPDH	IR5 4	22.58	22.21
	GAPDH	Mock 1	23.89	21.93
	GAPDH	Mock 2	23.83	21.53
	GAPDH	Mock 3	22.5	22.05
