# Supplementary material for: The DNA damage response pathway regulates the expression of the immune checkpoint CD47
Source: Commun Biol. 2023 Mar 7;6:245. doi: 10.1038/s42003-023-04615-6 (PMC9992352; doi:10.1038/s42003-023-04615-6)
Supplement: Supplementary file 4 — Supplementary Data 1 [file 42003_2023_4615_MOESM4_ESM.zip › Supplementary Information_xlsx files/Fig 3.xlsx]

## Sheet: Fig 3B
	24.06.20			median gH2Ax		30.06.20
					Mock	IR (20Gy)	STD 0	STD 20	T-test
				0.25	2220.53	29915.6	90.0933	3266.07	0.000125241
				1	2520.57	25302.3	173.964	765.695	9.38327e-07
				3	2127.13	15086.5	87.1943	1028.23	2.64281e-05
				6	2244.3	11422.4	222.495	163.415	5.44532e-07
				18	2416.93	9070.2	224.926	102.695	1.26783e-06
				24	2260.9	8422.23	178.692	1187.76	0.000886656
	gH2A.X			48	2241.1	7362.55	257.104	890.177	0.0159745
01-Mock 15min-A2	2289.5
01-Mock 15min-A3	2253.5
01-Mock 15min-A4	2118.6
01-IR20 15min-A5	29002.3
01-IR20 15min-A6	27203.4
01-IR20 15min-A7	33541.1
01-Mock 1h-B2	2324.4
01-Mock 1h-B3	2656.1
01-Mock 1h-B4	2581.2
01-IR20 1h-B5	25347.4
01-IR20 1h-B6	24515.1
01-IR20 1h-B7	26044.5
01-Mock 3h-C1	2221.9
01-Mock 3h-C2	2050.3
01-Mock 3h-C3	2109.2
01-IR20 3h-C4	14896.3
01-IR20 3h-C5	14166.7
01-IR20 3h-C6	16196.6
01-Mock 6h-D1	2490.2
01-Mock 6h-D2	2056.9
01-Mock 6h-D3	2185.8
01-IR20 6h-D4	11503.9
01-IR20 6h-D5	11234.3
01-IR20 6h-D6	11529.1
01-Mock 18h-E1	2675.9
01-Mock 18h-E2	2270.3
01-Mock 18h-E3	2304.6
01-IR20 18h-E4	9073.7
01-IR20 18h-E5	8965.8
01-IR20 18h-E6	9171.1
01-Mock 24h-F1	2467.2
01-Mock 24h-F2	2154.4
01-Mock 24h-F3	2161.1
01-IR20 24h-F4	9774.3
01-IR20 24h-F5	7546.9
01-IR20 24h-F6	7945.5
01-Mock 48h-F2	2422.9
01-Mock 48h-F3	2059.3
01-IR20 48h-F4	6733.1
01-IR20 48h-F5	7992

## Sheet: Fig 3D
		EXP20221015		CD47 FOLLOWING IR20
		ACTIN	CD47	CD47/ACTIN
	MOCK 1	8766720	3516210	0.401086		1		AVERAGE	STD
	IR20 -1	13100130	11087937	0.846399		2.11027	0	1	0
	MOCK 2	11337480	3286060	0.28984		1	20	2.74512	0.452678
	IR20 -2	11385990	10342360	0.908341		3.13393
	MOCK 3	11270160	4225180	0.3749		1
	IR20 -3	7123995	7988755	1.12139		2.99116
				1	2.11027
				1	3.13393
				1	2.99116
				T test	0.00549942

## Sheet: Fig 3E
		MFI	average	STD
	01-Mock CD47-C1	65471.6	66045.1	811.051
	01-Mock CD47-C2	66618.6
	01-IR2 CD47-C3	83800.9	83633.6	1950.71			CD47	gH2AX	CD47 STD	gH2AX STD
	01-IR2 CD47-C4	83529.8				0	66045.1	2562.85	811.051	59.4677
	01-IR2 CD47-C5	81217				2	83633.6	3389	1950.71	76.4794
	01-IR2 CD47-C6	85986.7				5	107940	5232.68	2823.25	318.634
	01-IR5 CD47-C7	110441	107940	2823.25		10	121339	6694.55	6845.33	111.369
	01-IR5 CD47-C8	106373				20	133480	9845.4	4689.25	512.794
	01-IR5 CD47-C9	110192
	01-IR5 CD47-C10	104757
	01-IR10 CD47-C11	122917	121339	6845.33
	01-IR10 CD47-C12	124929
	01-IR10 CD47-D1	126233
	01-IR10 CD47-D2	111277
	01-IR20 CD47-D3	130165	133480	4689.25
	01-IR20 CD47-D4	136796
	01-IR20 CD47-D4	136796
		MFI	average	STD
	01-Mock PDL1-E1	2598.3	2676.2	110.167
	01-Mock PDL1-E2	2754.1
	01-IR2 PDL1-E3	4449	4264.75	378.851
	01-IR2 PDL1-E4	4557.3
	01-IR2 PDL1-E5	4340.5
	01-IR2 PDL1-E6	3712.2
	01-IR5 PDL1-E7	5715.4	6551.32	1688.3
	01-IR5 PDL1-E8	5718
	01-IR5 PDL1-E9	9083.7
	01-IR5 PDL1-E10	5688.2
	01-IR10 PDL1-E11	6842.9	6057.5	536.891
	01-IR10 PDL1-E12	5856.9
	01-IR10 PDL1-F1	5900.5
	01-IR10 PDL1-F2	5629.7
	01-IR20 PDL1-F3	6710.4	6854.7	204.071
	01-IR20 PDL1-F4	6999

## Sheet: Fig 3F
	CD47	gH2AX
01-Mock CD47 24h-A1	71298.8	2654.1
01-Mock CD47 24h-A2	78758.1	2794.7
01-Mock CD47 24h-A3	73961.6	2721.7
01-IR20 CD47 24h-A10	137106	10507.6
01-IR20 CD47 24h-A11	139888
01-IR20 CD47 24h-A12	139877
02-IR20 CD47 96h-A10	94804.2	10684.5
02-IR20 CD47 96h-A11	95718.5	9865.3
02-IR20 CD47 96h-A12	91990.1	9301.1
03-IR20 CD47 9days-A7	23753	1736.9
03-IR20 CD47 9days-A8	28302.2	1334.1
03-IR20 CD47 9days-A9	28730.1	1683.6

## Sheet: Fig 3G Ara-c
	CD47
			average	STD					average	STD
	01-Mock CD47-A1	72851.5	72847	6.36396			02-Mock gH2AX	1755.9	1755.9	#DIV/0!
	01-Mock CD47-A2	72842.5
	01-2.5uM AraC CD47-B6	78207.6	80689.3	2509.14			2.5	2246.9	2288.53	64.0602
	01-2.5uM AraC CD47-B7	80635.2					2.5	2362.3
	01-2.5uM AraC CD47-B8	83225					2.5	2256.4
	01-5uM AraC CD47-B9	80472.7	89121.9	12231.9			5	1997	2920.45	1305.96
	01-5uM AraC CD47-B10	97771.2					5	3843.9
	01-5uM AraC CD47-B11						5
	01-10uM AraC CD47-B12	116402	114533	2642.32			10	5481.9	4472.33	929.07
	01-10uM AraC CD47-C1	112665					10	4281.8
	01-10uM AraC CD47-C2	100413					10	3653.3
	01-20uM AraC CD47-C3	123129	121097	1827.02			20	6410.9	7211.4	733.769
	01-20uM AraC CD47-C4	119589					20	7371.2
	01-20uM AraC CD47-C5	120573					20	7852.1

## Sheet: 3G peroxide
	CD47
			average	STD					average	STD
	01-Mock CD47-A1	72851.5	72847	6.36396			02-Mock gH2AX	1755.9	1755.9	#DIV/0!
	01-Mock CD47-A2	72842.5
	01-12.5 uM Peroxide CD47-A7	75509.2	75550	57.7706			12.5	2059.7	2109.1	69.8621
	01-12.5 uM Peroxide CD47-A8	75590.9					12.5	2158.5
	01-25 uM Peroxide CD47-A9	80964.5	79427.3	1910.77			25	2432	2559.7	183.037
	01-25 uM Peroxide CD47-A10	80029.4					25	2769.4
	01-25 uM Peroxide CD47-A11	77288					25	2477.7
	01-50 uM Peroxide CD47-A12	105526	103683	2280.27			50	4326.9	4051.17	309.629
	01-50 uM Peroxide CD47-B1	104390					50	4110.4
	01-50 uM Peroxide CD47-B2	101133					50	3716.2
	01-100 uM Peroxide CD47-B3	116264	115035	4240.55			100	5985.1	5819.25	234.547
	01-100 uM Peroxide CD47-B4	118525					100	5653.4
	01-100 uM Peroxide CD47-B5	110316

## Sheet: 3G Cisplatin
			CD47	gH2AX
		01-Mock-C2	56576	1556.9
		01-Mock-C3	54020.4	1100.6
		01-5ugml Cisplatin-C4	75659.9	6546.2
		01-5ugml Cisplatin-C5	82806.2	3480.4
		01-5ugml Cisplatin-C6	83276.9	5483.9
		01-10ugml Cisplatin-C7	80953.8	8620.4
		01-10ugml Cisplatin-C8	83912.5	4425.3
		01-10ugml Cisplatin-C9	83950.2	4960.8
