# Supplementary material for: The DNA damage response pathway regulates the expression of the immune checkpoint CD47
Source: Commun Biol. 2023 Mar 7;6:245. doi: 10.1038/s42003-023-04615-6 (PMC9992352; doi:10.1038/s42003-023-04615-6)
Supplement: Supplementary file 4 — Supplementary Data 1 [file 42003_2023_4615_MOESM4_ESM.zip › Supplementary Information_xlsx files/Fig 4.xlsx]

## Sheet: Fig 4A
	293 | Geometric Mean (APC-A)	average	STD
01-IR20 CD47 KU-C1.fcs	150978	154924	3821.05
01-IR20 CD47 KU-C2.fcs	152336
01-IR20 CD47 KU-C3.fcs	158486
01-IR20 CD47 KU-C4.fcs	157898
01-IR20 CD47 MIRIN-C5.fcs	90278	93295.2	2091.57
01-IR20 CD47 MIRIN-C6.fcs	94270
01-IR20 CD47 MIRIN-C7.fcs	93615
01-IR20 CD47 MIRIN-C8.fcs	95018
01-IR20 CD47 NU-B9.fcs	139733	137442	2696.51
01-IR20 CD47 NU-B10.fcs	139534
01-IR20 CD47 NU-B11.fcs	134115
01-IR20 CD47 NU-B12.fcs	136384
01-IR20 CD47-B5.fcs	155725	155895	796.022
01-IR20 CD47-B6.fcs	155304
01-IR20 CD47-B7.fcs	155491
01-IR20 CD47-B8.fcs	157061
01-Mock CD47 KU-A9.fcs	83296	85513	3107.03
01-Mock CD47 KU-A10.fcs	89141
01-Mock CD47 KU-A11.fcs	87031
01-Mock CD47 KU-A12.fcs	82584
01-Mock CD47 MIRIN-B1.fcs	76015	76336.5	2943.48
01-Mock CD47 MIRIN-B2.fcs	73461
01-Mock CD47 MIRIN-B3.fcs	75434
01-Mock CD47 MIRIN-B4.fcs	80436
01-Mock CD47 NU-A5.fcs	77665	77971.8	1991.99
01-Mock CD47 NU-A6.fcs	79996
01-Mock CD47 NU-A7.fcs	78879
01-Mock CD47 NU-A8.fcs	75347
01-Mock CD47-A1.fcs	77344	80649.2	2475.02
01-Mock CD47-A2.fcs	80322
01-Mock CD47-A3.fcs	81854
01-Mock CD47-A4.fcs	83077
Mean	107753
SD	33655

## Sheet: Fig 4B
				WT				Mre11 KO				cont shRNA
	0		29994	34335	34219		23085	22627	23240		39459	39192	38926
	2		47106	46468	45682		26571	26571	27204		50265	50958	54195
	10		58437	52551	60269		31445	30814	30710		57248	58038	57052
	20		56083	57248	56468		29592	29393	31233		56857	58638	60893
							STD
				WT	Mre11 KO	cont shRNA	WT	Mre11 KO	cont shRNA
			0	32849.3	22984	39192.3	2019.58	260.247	217.596
			2	46418.7	26782	51806	582.391	298.399	1712.81
			10	57085.7	30989.7	57446	3292.56	324.757	426.186
			20	56599.7	30072.7	58796	484.636	824.492	1651.47

## Sheet: Fig C
				BJ	20211220
	CD47
			average	STD
	01-Mock BJ CD47-F1	129611	136006	5818.67			CD47
	01-Mock BJ CD47-F2	140989				0	136006	5818.67
	01-Mock BJ CD47-F3	137416				20	186002	4381.34
	01-IR20 BJ CD47-F4	181411	186002	4381.34
	01-IR20 BJ CD47-F5	185688
	01-IR20 BJ CD47-F6	191946
	01-IR20 BJ CD47-F7	184962
				HF
	Mock	424195
	Mock	439300
	IR20	720620
	IR20	729447
	IR20	728675
	IR20	724183
				ATLD
	Mock	925004
	Mock	955156
	Mock
	IR20	938261
	IR20	956784
	IR20
