# Supplementary material for: The DNA damage response pathway regulates the expression of the immune checkpoint CD47
Source: Commun Biol. 2023 Mar 7;6:245. doi: 10.1038/s42003-023-04615-6 (PMC9992352; doi:10.1038/s42003-023-04615-6)
Supplement: Supplementary file 4 — Supplementary Data 1 [file 42003_2023_4615_MOESM4_ESM.zip › Supplementary Information_xlsx files/S2.xlsx]

## Sheet: S2 Starvation
			09.06.20
		01-Starvation Mock-C2	87263.5
		01-Starvation Mock-C3	88739			CD47	STD
		01-Starvation Mock-C4	86406.5		10	87469.7	1179.84
		01-1% FBS-C5	89512.5		1	84101.4	6929.48
		01-1% FBS-C6	86500.6		0	93217.8	1982.81
		01-1% FBS-C7	76291.2
		01-0% FBS-C8	95486.8
		01-0% FBS-C9	91818.4
		01-0% FBS-C10	92348.1

## Sheet: S2 heat shock
		20210728 CD47 - heatshock
						average	STD				Heatshock in 42°C
			o	01-Well-A1.fcs	66094	66712.7	1246.97
				01-Well-A2.fcs	65896
				01-Well-A3.fcs	68148						CD47
			10	01-Well-A4.fcs	66470	68245.3	2134.07			0	66712.7	1246.97
				01-Well-A5.fcs	70613					10	68245.3	2134.07
				01-Well-A6.fcs	67653					20	70536	3366.36
			20	01-Well-A7.fcs	71457	70536	3366.36
				01-Well-A8.fcs	73346
				01-Well-A9.fcs	66805
