# Supplementary material for: The DNA damage response pathway regulates the expression of the immune checkpoint CD47
Source: Commun Biol. 2023 Mar 7;6:245. doi: 10.1038/s42003-023-04615-6 (PMC9992352; doi:10.1038/s42003-023-04615-6)
Supplement: Supplementary file 4 — Supplementary Data 1 [file 42003_2023_4615_MOESM4_ESM.zip › Supplementary Information_xlsx files/S3.xlsx]

## Sheet: Huh 7
	01-Mock-B1	14372.7
	01-Mock-B2	14607.4
	01-Mock-B3	14012.7
	01-IR20-B10	22534.9
	01-IR20-B11	20658.8
	01-IR20-B12	21614.2

## Sheet: Nutlin
	280721					250721					210721			18072021
		0	20	STD 0	STD 20	0	20	STD 0	STD 20	0	20	STD 0	STD 20	0	20	STD 0	STD IR20
	No treatment	68556	129236	1150.42	22400.5	71384.2	143578	3406.92	852.733	74584.3	158514	1120.29	2716.94	91299.7	237852	481.062	8795.74
	Nutlin3	48203.3	142257	5426.3	3683.78	75488	122537	2191.67	1305.49	73378.3	133698	388.973	3765.53	95167.3	181484	1322.71	630.5
		280721		250721		210721		18072021
		0	20	0	20	0	20	0	20
	No treatment	1	1.88511	1	2.01134	1	2.12529	1	2.60518
	Nutlin3	0.703123	2.07505	1.05749	1.71659	0.98383	1.79257	1.04236	1.98779
		0	nutelin	20	nutelin	STD	STD nutelin	STD 20	STD nutelin	Ttest
	280721	1	0.703123	1.88511	2.07505
	250721	1	1.05749	2.01134	1.71659
	210721	1	0.98383	2.12529	1.79257
	18072021	1	1.04236	2.60518	1.98779
	Aveg	1	0.946701	2.15673	1.893	0	0.165462	0.31465	0.166668	0.543247	0.189015
		Mock	Nutelin-3	STD	STD
	0	1	0.946701	0	0.165462
	20	2.15673	1.893	0.31465	0.166668

## Sheet: SC514
	280721					250721				210721				18072021				190620
		0	20	STD 0	STD 20	0	20	STD 0	STD 20	0	20	STD 0	STD 20	0	20	STD 0	STD IR20	0	20	STD 0	STD IR20
	No treatment	68556	129236	1150.42	22400.5	71384.2	143578	3406.92	852.733	74584.3	158514	1120.29	2716.94	91299.7	237852	481.062	8795.74	83259.2	171572	771.63	8076.83
	Nutlin3	50111.3	169935	11351.7	4033.21	79305.3	145718	975.136	3618.19	78764.3	162907	762.197	3250.29	99438	209797	6377.68	4716.8	89136.4	175356	1456.34	6393.82
		280721		250721		210721		18072021		190620
		0	20	0	20	0	20	0	20	0	20
	No treatment	1	1.88511	1	2.01134	1	2.12529	1	2.60518	1	2.0607
	Nutlin3	0.730955	2.47878	1.11096	2.04131	1.05604	2.18419	1.08914	2.2979	1.07059	2.10615
		0	SC514	20	SC514	STD	STD SC514	STD 20	STD SC514	Ttest_0	Ttest_20
	280721	1	1.21595	2.73563	2.825
	250721	1	1.11096	2.01134	2.04131
	210721	1	1.15431	2.3874	2.42082
	190620	1	1.07059	2.0607	2.10615
	18072021	1	1.08914	2.60518	2.2979
	Aveg	1	1.12819	2.36005	2.33824	0	0.0581474	0.321368	0.311214	0.00114998	0.915865
		Mock	SC514	STD	STD
	0	1	1.12819	0	0.0581474
	20	2.36005	2.33824	0.321368	0.311214
