# Supplementary material for: The DNA damage response pathway regulates the expression of the immune checkpoint CD47
Source: Commun Biol. 2023 Mar 7;6:245. doi: 10.1038/s42003-023-04615-6 (PMC9992352; doi:10.1038/s42003-023-04615-6)
Supplement: Supplementary file 4 — Supplementary Data 1 [file 42003_2023_4615_MOESM4_ESM.zip › Supplementary Information_xlsx files/Fig 5.xlsx]

## Sheet: Fig 5 IR
	CD47	average	STD
01-No IR-C1	3354.5	3373.67	67.8777
01-No IR-C2	3474.3
01-No IR-C3	3330.5
01-No IR-C4	3335.4
01-No IR-C5	5767.2
01-No IR-C6	5169.9
01-IR2-D1	3522.1	3709.77	355.283
01-IR2-D2	3529.3
01-IR2-D3	3652.9
01-IR2-D4	3281.9
01-IR2-D5	4217.9
01-IR2-D6	4054.5
01-IR5-E1	4125.9	4332.35	436.305						STD
01-IR5-E2	4040.3					IR(Gy)	CD47	gH2AX	CD47	gH2AX
01-IR5-E3	4010.8					0	3373.67	3437.98	67.8777	67.8777
01-IR5-E4	4033.8					2	3709.77	3464.6	355.283	120.493
01-IR5-E5	4945.2					5	4332.35	3759	436.305	221.711
01-IR5-E6	4838.1					10	5389.67	4269.05	423.416	103.056
01-IR10-F1	4984.8	5389.67	423.416			20	6804.33	5099.58	486.749	124.194
01-IR10-F2	5076.3
01-IR10-F3	5213.7
01-IR10-F4	5116.3
01-IR10-F5	5721.4
01-IR10-F6	6225.5
01-IR20-G1	6431.5	6804.33	486.749
01-IR20-G2	5996.8
01-IR20-G3	6954
01-IR20-G4	7067.7
01-IR20-G5	7248.6
01-IR20-G6	7127.4
	gH2AX	average	STD
01-No IR-C1	3298.4	3437.98	90.9649
01-No IR-C2	3505.7
01-No IR-C3	3476.1
01-No IR-C4	3426.9
01-No IR-C5	3546.2
01-No IR-C6	3374.6
01-IR2-D1	3313.5	3464.6	120.493
01-IR2-D2	3590.2
01-IR2-D3	3394.7
01-IR2-D4	3550
01-IR2-D5	3573.9
01-IR2-D6	3365.3
01-IR5-E1	4168.5	3759	221.711
01-IR5-E2	3577.5
01-IR5-E3	3548.2
01-IR5-E4	3763.7
01-IR5-E5	3733.1
01-IR5-E6	3763
01-IR10-F1	4182.4	4269.05	103.056
01-IR10-F2	4286.5
01-IR10-F3	4144.4
01-IR10-F4	4252.8
01-IR10-F5	4435
01-IR10-F6	4313.2
01-IR20-G1	4995.5	5099.58	124.194
01-IR20-G2	5021.8
01-IR20-G3	5046.3
01-IR20-G4	5315.8
01-IR20-G5	5181.4
01-IR20-G6	5036.7

## Sheet: Fig 5 Cis
	CD47	average	STD
01-0ugml Cisplatin-A1	3741.5	3427.18	333.703
01-0ugml Cisplatin-A2	3089
01-0ugml Cisplatin-A3	3446.6
01-0ugml Cisplatin-A4	3088.9
01-0ugml Cisplatin-A5	3769.9
01-2.5ugml Cisplatin-A6	5105.9	4607.22	331.639
01-2.5ugml Cisplatin-A7	4358.1
01-2.5ugml Cisplatin-A8	4398.7
01-2.5ugml Cisplatin-A9	4792.7
01-2.5ugml Cisplatin-A10	4380.7
01-5 ugml Cisplatin-A11	5380.3	5535.38	234.116
01-5 ugml Cisplatin-A12	5548.3
01-5 ugml Cisplatin-B1	5647.9								STD
01-5 ugml Cisplatin-B2	5248.6					Cisplatin (ug/ml)	CD47	gH2AX	CD47	gH2AX
01-5 ugml Cisplatin-B3	5851.8					0	3427.18	3320.68	333.703	196.231
01-10 ugml Cisplatin-B4	6593.4	6023.38	491.089			2.5	4607.22	3974.36	331.639	131.857
01-10 ugml Cisplatin-B5	5606.1					5	5535.38	5283.44	234.116	244.091
01-10 ugml Cisplatin-B6	6524.5					10	6023.38	8850.78	491.089	175.706
01-10 ugml Cisplatin-B7	5677.2
01-10 ugml Cisplatin-B8	5715.7
	gH2AX	average	STD
01-0ugml Cisplatin-A1	3512.6	3320.68	196.231
01-0ugml Cisplatin-A2	3144.9
01-0ugml Cisplatin-A3	3202.4
01-0ugml Cisplatin-A4	3188.6
01-0ugml Cisplatin-A5	3554.9
01-2.5ugml Cisplatin-A6	4045.5	3974.36	131.857
01-2.5ugml Cisplatin-A7	3932.2
01-2.5ugml Cisplatin-A8	3884.1
01-2.5ugml Cisplatin-A9	3842.7
01-2.5ugml Cisplatin-A10	4167.3
01-5 ugml Cisplatin-A11	5532.7	5283.44	244.091
01-5 ugml Cisplatin-A12	5208.1
01-5 ugml Cisplatin-B1	5060.1
01-5 ugml Cisplatin-B2	5063.8
01-5 ugml Cisplatin-B3	5552.5
01-10 ugml Cisplatin-B4	9097.3	8850.78	175.706
01-10 ugml Cisplatin-B5	8797.8
01-10 ugml Cisplatin-B6	8915.3
01-10 ugml Cisplatin-B7	8615.8
01-10 ugml Cisplatin-B8	8827.7
