# Supplementary material for: The DNA damage response pathway regulates the expression of the immune checkpoint CD47
Source: Commun Biol. 2023 Mar 7;6:245. doi: 10.1038/s42003-023-04615-6 (PMC9992352; doi:10.1038/s42003-023-04615-6)
Supplement: Supplementary file 4 — Supplementary Data 1 [file 42003_2023_4615_MOESM4_ESM.zip › Supplementary Information_xlsx files/S1.xlsx]

## Sheet: S1
		Mock			2			5			10			20
	Dead		8.22	10.8	17.9	15.2	14.1	22.2	14.8	19.3	21.2	18.9	19.5	22.3	15.8	15.3
	Viable		91.3	88.3	80.3	82.8	83.6	75.4	82.4	78.1	75.3	77.8	77	73.5	80.9	81.5
	Apoptotic		0.44	0.65	1.26	1.71	1.91	1.92	2.56	2.26	3.17	2.95	3.15	3.92	2.83	2.9
