# Supplementary material for: The DNA damage response pathway regulates the expression of the immune checkpoint CD47
Source: Commun Biol. 2023 Mar 7;6:245. doi: 10.1038/s42003-023-04615-6 (PMC9992352; doi:10.1038/s42003-023-04615-6)
Supplement: Supplementary file 4 — Supplementary Data 1 [file 42003_2023_4615_MOESM4_ESM.zip › Supplementary Information_xlsx files/Fig 7.xlsx]

## Sheet: Sheet1
		No IR			IR
	PBMCs only	96.44	102.555	68.935
	CHO.EV	970.5	1652	1618.4	1053	1426	1527
	CHO.CD47	1046.9	637.4	423.45	298.15	340.935	411.23
