# Supplementary material for: The DNA damage response pathway regulates the expression of the immune checkpoint CD47
Source: Commun Biol. 2023 Mar 7;6:245. doi: 10.1038/s42003-023-04615-6 (PMC9992352; doi:10.1038/s42003-023-04615-6)
Supplement: Supplementary file 4 — Supplementary Data 1 [file 42003_2023_4615_MOESM4_ESM.zip › Supplementary Information_xlsx files/Fig 1.xlsx]

## Sheet: Fig 1B
		average	STD
01-Mock 293 CD47-A1	80188.2	78297.7	1637.7				CD47	STD	Ttest
01-Mock 293 CD47-A2	77311.6					0	78297.7	1637.7
01-Mock 293 CD47-A3	77393.4					2	98737.4	1823.37	0.000133519
01-IR2 293 CD47-A4	100650	98737.4	1823.37			5	154569	1585.62	5.30879e-07
01-IR2 293 CD47-A5	98542.6					10	182454	2372.33	3.90515e-07
01-IR2 293 CD47-A6	97019.3					20	195097	2286.57	2.23871e-07
01-IR5 293 CD47-A7	155322	154569	1585.62
01-IR5 293 CD47-A8	152747
01-IR5 293 CD47-A9	155637
01-IR10 293 CD47-A10	183921	182454	2372.33
01-IR10 293 CD47-A11	183723
01-IR10 293 CD47-A12	179717
01-IR20 293 CD47-B1	196154	195097	2286.57
01-IR20 293 CD47-B2	196663
01-IR20 293 CD47-B3	192473

## Sheet: Fig 1C
	30.06.20			CD47 MFI	median
				Mock	IR (20Gy)	STD 0	STD 20	T-test
			0.25	46543.9	50278.5	249.26	5855.18
			1	51442.3	50563.9	686.732	1604.21
			3	51156.5	50723.7	818.207	567.246
			6	51835.9	54791.5	2139.19	1340.34
			18	54482.5	90102	1742.79	958.652	6.43785e-06
			24	65128.5	121124	3074.34	5020.79	7.94953e-05
			48	53409.3	119069	1877.23	6944.42	0.00594825
	CD47
01-Mock 15min-A2	46655.8
01-Mock 15min-A3	46717.6
01-Mock 15min-A4	46258.3
01-IR20 15min-A5	46052.5
01-IR20 15min-A6	56961.9
01-IR20 15min-A7	47821
01-Mock 1h-B2	52145.4
01-Mock 1h-B3	51408.3
01-Mock 1h-B4	50773.2
01-IR20 1h-B5	49787.1
01-IR20 1h-B6	49495.9
01-IR20 1h-B7	52408.6
01-Mock 3h-C1	50242.6
01-Mock 3h-C2	51405.8
01-Mock 3h-C3	51821
01-IR20 3h-C4	51164.4
01-IR20 3h-C5	50083.7
01-IR20 3h-C6	50923
01-Mock 6h-D1	54271.4
01-Mock 6h-D2	50975.3
01-Mock 6h-D3	50261.1
01-IR20 6h-D4	55823.5
01-IR20 6h-D5	55274.3
01-IR20 6h-D6	53276.6
01-Mock 18h-E1	56434.8
01-Mock 18h-E2	53929.1
01-Mock 18h-E3	53083.6
01-IR20 18h-E4	90927.8
01-IR20 18h-E5	89050.7
01-IR20 18h-E6	90327.5
01-Mock 24h-F1	68395.2
01-Mock 24h-F2	62291.8
01-Mock 24h-F3	64698.4
01-IR20 24h-F4	126534
01-IR20 24h-F5	120225
01-IR20 24h-F6	116614
01-Mock 48h-F2	54736.7
01-Mock 48h-F3	52081.9
01-IR20 48h-F4	123979
01-IR20 48h-F5	114158

## Sheet: Fig 1D
	25.08.2019 exp
	after 24h
					median
					CD47	rSD	n	SD	SEM	Ttest	Annova
				0	41467	51977.7	8324	330589	3623		0.0001
				5	74998.3	89867.4	1921	421258	9611	0.0002
				10	78086.7	94814.5	1635	504881	12486	0.0002
				20	107792	134847	1584	599130	15054	0.0001
						25.08.2019 exp	11.11.2019	05.10.2019		average	STD
					0	41467	39301.9	42548.5		41105.8	1653.16
					5	74998.3	85224.5	70910.6		77044.5	7373.06
					10	78086.7	89164	73331.4		80194.1	8123.92
					20	107792	99631.5	95002.6		100809	6475.2

## Sheet: Fig 1E
	81020				after 24h of IR5
					CHO_CD47 clones
	01-CHO_CD47 pool-B6	147537			CD47 expression
	01-CHO_CD47 pool-B7	144670
	01-CHO_CD47 pool-B8	152547
	01-CHO_CD47 pool-B9	152161
	WT	446.3
	01-HB9-D6	1.87201e+06					Pre-Treatment	24h	STD 24h						mock	IR	STD IR
	01-HB9-D7	1.78048e+06				WT	511	446.3						WT	511	446.3
	01-HB9-D8	1.78071e+06				pool	34418.5	149229	3288.68					pool	34418.5	149229	3288.68
	01-HB9-D9	1.76471e+06				LD9	99079.4	99419.5	8085.95					HD8	173830	266862	7222.14
	01-HD8-E6	269502				HD8	173830	266862	7222.14					HB9	974484	1.79948e+06	42373.3
	01-HD8-E7	276659				HB9	974484	1.79948e+06	42373.3
	01-HD8-E8	264409
	01-HD8-E9	256878
	01-LD9-F6	102675
	01-LD9-F7	109265
	01-LD9-F8	98707.8
	01-LD9-F9	87030.2
